# Supplementary material for: GSR Deficiency Exacerbates Oxidative Stress and Promotes Pulmonary Fibrosis
Source: Biomolecules. 2025 Jul 20;15(7):1050. doi: 10.3390/biom15071050 (PMC12293596; doi:10.3390/biom15071050)
Supplement: Supplementary file 1 [file biomolecules-15-01050-s001.zip]

Archive with 1 entries (1 files):
- biomolecules-3719180-supplementary.pdf
